# Supplementary material for: Dynamic epigenetic age mosaicism in the human atherosclerotic artery
Source: PLoS One. 2022 Jun 3;17(6):e0269501. doi: 10.1371/journal.pone.0269501 (PMC9165801; doi:10.1371/journal.pone.0269501)
Supplement: S2 Table — (XLSX) [file pone.0269501.s003.xlsx]

## Sheet: Sheet1
S2 Table. CpG associated with chronological age or histological grade.
CpG ID	Correlation r, chronological age (n=30)¶	Correlation r, histological grade (n=15)§	Chromosome	Position (genome. build: 36)	Position of transcription start site	Gene symbol	Gene full name
cg07595943	0.411493	0.515379	1	32460154	32460535	C1orf91	hypothetical protein LOC56063
cg19008809	0.40315		1	39264046	39264593	NDUFS5	NADH dehydrogenase (ubiquinone) Fe-S protein 5; 15kDa (NADH-coenzyme Q reductase)
cg16547529	0.39482		1	177529085	177529640	SOAT1	sterol O-acyltransferase (acyl-Coenzyme A: cholesterol acyltransferase) 1
cg19724470	-0.389399		1	234624305	234624303	EDARADD	EDAR-associated death domain isoform B
cg04084157	0.468089	0.551768	2	25245343	25244956	POMC	proopiomelanocortin
cg06121469	0.434438		2	48836461	48836321	LHCGR	luteinizing hormone/choriogonadotropin receptor precursor
cg17324128	-0.420519	-0.517298	3	31997771	31998242	OSBPL10	oxysterol-binding protein-like protein 10
cg22679120	0.545362	0.670027	4	46691021	46690337	GABRA4	gamma-aminobutyric acid A receptor; alpha 4 precursor
cg02827112	0.409451		4	56070777	56070989	CLOCK	clock
cg09133026	-0.374077		4	119173834	119174948	NDST3	N-deacetylase/N-sulfotransferase (heparan glucosaminyl) 3
cg00436603		0.554372	7	31693437	31693372	C7orf16	G-substrate
cg25505610	0.598641		7	95063456	95063739	PDK4	pyruvate dehydrogenase kinase; isoenzyme 4
cg21801378	0.377578		7	120823965	120823577	FAM3C	predicted osteoblast protein
cg04452713	-0.385432		7	137181713	137182149	DGKI	diacylglycerol kinase; iota
cg14163776	-0.531749	-0.760391	8	22069944	22070289	LGI3	leucine-rich repeat LGI family; member 3
cg17589341	-0.372075		10	73393227	73394126	CHST3	carbohydrate (chondroitin 6) sulfotransferase 3
cg13854874	0.400215		11	63863108	63864271	FLJ37970	hypothetical protein LOC283234
cg14175438	-0.572727	-0.576774	12	55316380	55316417	BAZ2A	bromodomain adjacent to zinc finger domain; 2A
cg09646392	-0.360701		12	73889668	73889778	KCNC2	Shaw-related voltage-gated potassium channel protein 2 isoform KV3.2b
cg13682722	0.413392		13	33290869	33290234	RFC3	replication factor C 3 isoform 1
cg26043391	-0.370941		14	87529619	87529596	GALC	galactosylceramidase precursor
cg12373771	0.486429	0.600641	15	70399179	70399579	BRUNOL6	bruno-like 6; RNA binding protein
cg22920873	0.410604		16	716459	716460	C16orf25	hypothetical protein LOC124093 isoform 2
cg18031008	0.437199		17	17050295	17050357	LOC201164	hypothetical protein LOC201164
cg12351433	0.400993	0.52484	17	44011011	44010742	HOXB4	homeo box B4
cg20761322		0.54088	17	71412934	71413069	MRPL38	mitochondrial ribosomal protein L38
cg06493994	0.405415	0.532942	19	3524751	3525522	HMG20B	high-mobility group 20B
cg03578041	-0.503044	-0.553336	19	19188990	19188762	CSPG3	chondroitin sulfate proteoglycan 3 (neurocan)
cg13460409	0.51303	0.58126	20	85877	86186	DEFB127	beta defensin 127 preproprotein
cg09118625		0.60277	20	25514382	25514153	KIAA0980	hypothetical protein LOC22981
cg27544190	-0.38259		21	32707305	32706623	C21orf63	chromosome 21 open reading frame 63
cg06144905	0.474437		22	15981381	15982143	CECR6	cat eye syndrome chromosome region; candidate 6
cg27016307	-0.409714		22	44828125	44828688	FLJ10945	hypothetical protein LOC55267
¶Lowest p=0.00047. §Lowest p=0.00101.
